# Supplementary material for: Gene therapy for epilepsy targeting neuropeptide Y and its Y2 receptor to dentate gyrus granule cells
Source: EMBO Rep. 2024 Sep 9;25(10):20. doi: 10.1038/s44319-024-00244-0 (PMC11467199; doi:10.1038/s44319-024-00244-0)
Supplement: Supplementary file 2 — Source data Fig. 2 [file 44319_2024_244_MOESM2_ESM.zip]

Archive with 60 entries (52 files):
- Figure 2/
- __MACOSX/._Figure 2
- Figure 2/.DS_Store
- __MACOSX/Figure 2/._.DS_Store
- Figure 2/2G/
- __MACOSX/Figure 2/._2G
- Figure 2/2A/
- __MACOSX/Figure 2/._2A
- Figure 2/2F/
- __MACOSX/Figure 2/._2F
- Figure 2/2C/
- __MACOSX/Figure 2/._2C
- Figure 2/2D/
- __MACOSX/Figure 2/._2D
- Figure 2/2E/
- __MACOSX/Figure 2/._2E
- Figure 2/2B/
- __MACOSX/Figure 2/._2B
- Figure 2/2G/Figure 2G.xlsx
- __MACOSX/Figure 2/2G/._Figure 2G.xlsx
- Figure 2/2A/2A-A'.tif
- __MACOSX/Figure 2/2A/._2A-A'.tif
- Figure 2/2A/2A-A.tif
- __MACOSX/Figure 2/2A/._2A-A.tif
- Figure 2/2A/2A-A'''.tif
- __MACOSX/Figure 2/2A/._2A-A'''.tif
- Figure 2/2A/2A-A''.tif
- __MACOSX/Figure 2/2A/._2A-A''.tif
- Figure 2/2F/Figure 2F.xlsx
- __MACOSX/Figure 2/2F/._Figure 2F.xlsx
- Figure 2/2C/2C-C'''.tif
- __MACOSX/Figure 2/2C/._2C-C'''.tif
- Figure 2/2C/2C-C.tif
- __MACOSX/Figure 2/2C/._2C-C.tif
- Figure 2/2C/2C-C'.tif
- __MACOSX/Figure 2/2C/._2C-C'.tif
- Figure 2/2C/2C-C''.tif
- __MACOSX/Figure 2/2C/._2C-C''.tif
- Figure 2/2D/Tubulin.tif
- __MACOSX/Figure 2/2D/._Tubulin.tif
- Figure 2/2D/.DS_Store
- __MACOSX/Figure 2/2D/._.DS_Store
- Figure 2/2D/EGFP.tif
- __MACOSX/Figure 2/2D/._EGFP.tif
- Figure 2/2D/NPY.tif
- __MACOSX/Figure 2/2D/._NPY.tif
- Figure 2/2D/Figure 2D.pptx
- __MACOSX/Figure 2/2D/._Figure 2D.pptx
- Figure 2/2D/Y2.tif
- __MACOSX/Figure 2/2D/._Y2.tif
- Figure 2/2E/Figure 2E.xlsx
- __MACOSX/Figure 2/2E/._Figure 2E.xlsx
- Figure 2/2B/2B-B.tif
- __MACOSX/Figure 2/2B/._2B-B.tif
- Figure 2/2B/2B-B'.tif
- __MACOSX/Figure 2/2B/._2B-B'.tif
- Figure 2/2B/2B-B'''.tif
- __MACOSX/Figure 2/2B/._2B-B'''.tif
- Figure 2/2B/2B-B''.tif
- __MACOSX/Figure 2/2B/._2B-B''.tif
