# Supplementary material for: Gene therapy for epilepsy targeting neuropeptide Y and its Y2 receptor to dentate gyrus granule cells
Source: EMBO Rep. 2024 Sep 9;25(10):20. doi: 10.1038/s44319-024-00244-0 (PMC11467199; doi:10.1038/s44319-024-00244-0)
Supplement: Supplementary file 2 — Source data Fig. 2 [file 44319_2024_244_MOESM2_ESM.zip › Figure 2/2G/Figure 2G.xlsx]

## Sheet: Foglio1
Figure 2G	Glutamate release	Blue: outlier
LV_EGFP	LV_NPY	LV_Y2-NPY
1.47787	0.570623	0.802908
0.522131	0.513229	0.23546
1	0.618048	0.762397
0.86092	0.598064	0.687661
1.13908	0.776751	0.539223
1.38616	1.30133	0.169152
0.613844	0.814073	0.612526
1.172	0.887892	0.321689
0.828002	0.110119	3.33166199*
1		0.0649321
