# Supplementary material for: Gene therapy for epilepsy targeting neuropeptide Y and its Y2 receptor to dentate gyrus granule cells
Source: EMBO Rep. 2024 Sep 9;25(10):20. doi: 10.1038/s44319-024-00244-0 (PMC11467199; doi:10.1038/s44319-024-00244-0)
Supplement: Supplementary file 2 — Source data Fig. 2 [file 44319_2024_244_MOESM2_ESM.zip › Figure 2/2F/Figure 2F.xlsx]

## Sheet: 2F
Figure 2F and F'	ELISA NPY - cell supernatant
LV_EGFP	LV_NPY	LV_Y2-NPY
1	26.5	2.19847
1	31	1.99237
1.28244	9.57252	2.38168
0.89313	16.3282	0.76783
0.824427	9.98473	0.872471
0.992413	1.71775	1.00894
1.00759	3.11247	1.25741
0.673882	3.98965	1.89919
1.32612	2.52491	1.08922
1.19003	2.81112	1.39749
0.809965		1.51046
0.782427		1.18329
1.21757		1.02552
1.04408
0.955916
