# Supplementary material for: Gene therapy for epilepsy targeting neuropeptide Y and its Y2 receptor to dentate gyrus granule cells
Source: EMBO Rep. 2024 Sep 9;25(10):20. doi: 10.1038/s44319-024-00244-0 (PMC11467199; doi:10.1038/s44319-024-00244-0)
Supplement: Supplementary file 3 — Source data Fig. 3 [file 44319_2024_244_MOESM3_ESM.zip]

Archive with 26 entries (22 files):
- Figure 3/
- __MACOSX/._Figure 3
- Figure 3/3E/
- __MACOSX/Figure 3/._3E
- Figure 3/3B/
- __MACOSX/Figure 3/._3B
- Figure 3/3D/
- __MACOSX/Figure 3/._3D
- Figure 3/.DS_Store
- __MACOSX/Figure 3/._.DS_Store
- Figure 3/3E/3E-E''.tif
- __MACOSX/Figure 3/3E/._3E-E''.tif
- Figure 3/3E/3E-E'''.tif
- __MACOSX/Figure 3/3E/._3E-E'''.tif
- Figure 3/3E/3E-E'.tif
- __MACOSX/Figure 3/3E/._3E-E'.tif
- Figure 3/3E/3E-E.tif
- __MACOSX/Figure 3/3E/._3E-E.tif
- Figure 3/3B/3B-Green.tif
- __MACOSX/Figure 3/3B/._3B-Green.tif
- Figure 3/3B/3B-Blue.tif
- __MACOSX/Figure 3/3B/._3B-Blue.tif
- Figure 3/3D/3D-Blue.tif
- __MACOSX/Figure 3/3D/._3D-Blue.tif
- Figure 3/3D/3D-Green.tif
- __MACOSX/Figure 3/3D/._3D-Green.tif
