# Supplementary material for: Gene therapy for epilepsy targeting neuropeptide Y and its Y2 receptor to dentate gyrus granule cells
Source: EMBO Rep. 2024 Sep 9;25(10):20. doi: 10.1038/s44319-024-00244-0 (PMC11467199; doi:10.1038/s44319-024-00244-0)
Supplement: Supplementary file 4 — Source data Fig. 4 [file 44319_2024_244_MOESM4_ESM.zip]

Archive with 80 entries (71 files):
- Figure 4/
- __MACOSX/._Figure 4
- Figure 4/.DS_Store
- __MACOSX/Figure 4/._.DS_Store
- Figure 4/4E/
- __MACOSX/Figure 4/._4E
- Figure 4/4B/
- __MACOSX/Figure 4/._4B
- Figure 4/4C/
- __MACOSX/Figure 4/._4C
- Figure 4/4D/
- __MACOSX/Figure 4/._4D
- Figure 4/4A/
- __MACOSX/Figure 4/._4A
- Figure 4/4F/
- __MACOSX/Figure 4/._4F
- Figure 4/4H/
- __MACOSX/Figure 4/._4H
- Figure 4/4G/
- __MACOSX/Figure 4/._4G
- Figure 4/4E/Figure 4E.xlsx
- __MACOSX/Figure 4/4E/._Figure 4E.xlsx
- Figure 4/4B/.DS_Store
- __MACOSX/Figure 4/4B/._.DS_Store
- Figure 4/4B/4B-B inset.tif
- __MACOSX/Figure 4/4B/._4B-B inset.tif
- Figure 4/4B/4B-B.tif
- __MACOSX/Figure 4/4B/._4B-B.tif
- Figure 4/4B/4B-B'.tif
- __MACOSX/Figure 4/4B/._4B-B'.tif
- Figure 4/4B/4B-B' inset.tif
- __MACOSX/Figure 4/4B/._4B-B' inset.tif
- Figure 4/4B/4B-B''.tif
- __MACOSX/Figure 4/4B/._4B-B''.tif
- Figure 4/4B/4B-B'' inset.tif
- __MACOSX/Figure 4/4B/._4B-B'' inset.tif
- Figure 4/4C/4C-C' inset.tif
- __MACOSX/Figure 4/4C/._4C-C' inset.tif
- Figure 4/4C/4C-C.tif
- __MACOSX/Figure 4/4C/._4C-C.tif
- Figure 4/4C/4C-C'.tif
- __MACOSX/Figure 4/4C/._4C-C'.tif
- Figure 4/4C/4C-C inset.tif
- __MACOSX/Figure 4/4C/._4C-C inset.tif
- Figure 4/4C/4C-C''.tif
- __MACOSX/Figure 4/4C/._4C-C''.tif
- Figure 4/4C/4C-C'' inset.tif
- __MACOSX/Figure 4/4C/._4C-C'' inset.tif
- Figure 4/4D/4D-D''.tif
- __MACOSX/Figure 4/4D/._4D-D''.tif
- Figure 4/4D/.DS_Store
- __MACOSX/Figure 4/4D/._.DS_Store
- Figure 4/4D/4D-D'' inset.tif
- __MACOSX/Figure 4/4D/._4D-D'' inset.tif
- Figure 4/4D/4D-D inset.tif
- __MACOSX/Figure 4/4D/._4D-D inset.tif
- Figure 4/4D/4D-D' inset.tif
- __MACOSX/Figure 4/4D/._4D-D' inset.tif
- Figure 4/4D/4D-D.tif
- __MACOSX/Figure 4/4D/._4D-D.tif
- Figure 4/4D/4D-D'.tif
- __MACOSX/Figure 4/4D/._4D-D'.tif
- Figure 4/4A/4A-A.tif
- __MACOSX/Figure 4/4A/._4A-A.tif
- Figure 4/4A/4A-A''.tif
- __MACOSX/Figure 4/4A/._4A-A''.tif
- Figure 4/4A/4A-A' inset.tif
- __MACOSX/Figure 4/4A/._4A-A' inset.tif
- Figure 4/4A/4A-A'.tif
- __MACOSX/Figure 4/4A/._4A-A'.tif
- Figure 4/4A/4A-A'' inset.tif
- __MACOSX/Figure 4/4A/._4A-A'' inset.tif
- Figure 4/4A/4A-A inset.tif
- __MACOSX/Figure 4/4A/._4A-A inset.tif
- Figure 4/4F/Figure 4F.xlsx
- __MACOSX/Figure 4/4F/._Figure 4F.xlsx
- Figure 4/4H/Figure 4H.xlsx
- __MACOSX/Figure 4/4H/._Figure 4H.xlsx
- Figure 4/4G/Figure 4G.xlsx
- __MACOSX/Figure 4/4G/._Figure 4G.xlsx
