# Supplementary material for: Gene therapy for epilepsy targeting neuropeptide Y and its Y2 receptor to dentate gyrus granule cells
Source: EMBO Rep. 2024 Sep 9;25(10):20. doi: 10.1038/s44319-024-00244-0 (PMC11467199; doi:10.1038/s44319-024-00244-0)
Supplement: Supplementary file 4 — Source data Fig. 4 [file 44319_2024_244_MOESM4_ESM.zip › Figure 4/4E/Figure 4E.xlsx]

## Sheet: DG
Figure	4B	DG
		GAD1+ GFP-	GAD1+ GFP+
Mouse 1	Field 1	4	0
	Field 2	9	0
	Field 3	7	0
	Field 4	5	0
	Field 5	4	0
Mouse 2	Field 1	6	0
	Field 2	3	0
	Field 3	7	0
	Field 4	4	1
Mouse 3	Field 1	7	0
	Field 2	6	0
	Field 3	6	0
	Field 4	3	0
	Total	71	1

## Sheet: CA3
Figure	4B	CA3
		GAD1+ GFP-	GAD1+ GFP+
Mouse 1	Field 1	10	0
	Field 2	9	0
	Field 3	8	0
Mouse 2	Field 1	11	0
	Field 2	9	1
	Field 3	4	1
Mouse 3	Field 1	11	1
	Field 2	6	2
	Field 3	8	2
	Total	76	7

## Sheet: CA1
Figure	4B	CA1
		GAD1+ GFP-	GAD1+ GFP+
Mouse 1	Field 1	11	1
	Field 2	8	0
	Field 3	8	0
	Field 4	4	0
Mouse 2	Field 1	7	0
	Field 2	4	0
	Field 3	11	1
	Field 4	10	2
Mouse 3	Field 1	9	0
	Field 2	5	0
	Field 3	4	0
	Total	81	4
