# Supplementary material for: Gene therapy for epilepsy targeting neuropeptide Y and its Y2 receptor to dentate gyrus granule cells
Source: EMBO Rep. 2024 Sep 9;25(10):20. doi: 10.1038/s44319-024-00244-0 (PMC11467199; doi:10.1038/s44319-024-00244-0)
Supplement: Supplementary file 4 — Source data Fig. 4 [file 44319_2024_244_MOESM4_ESM.zip › Figure 4/4F/Figure 4F.xlsx]

## Sheet: DG
Figure	4D	DG
		PV+ GFP-	PV+ GFP+
Mouse 1	Field 1	2	0
	Field 2	3	0
	Field 3	6	0
	Field 4	0	0
	Field 5	0	0
Mouse 2	Field 1	1	0
	Field 2	0	0
	Field 3	2	0
	Field 4	2	1
Mouse 3	Field 1	6	0
	Field 2	2	0
	Field 3	3	0
	Field 4	1	0
	Total	28	1

## Sheet: CA3
Figure	4D	CA3
		PV+ GFP-	PV+ GFP+
Mouse 1	Field 1	9	0
	Field 2	8	0
	Field 3	6	0
Mouse 2	Field 1	8	0
	Field 2	6	1
	Field 3	3	1
Mouse 3	Field 1	10	1
	Field 2	5	2
	Field 3	8	2
	Total	63	7

## Sheet: CA1
Figure	4D	CA1
		PV+ GFP-	PV+ GFP+
Mouse 1	Field 1	11	1
	Field 2	5	0
	Field 3	8	0
	Field 4	4	0
Mouse 2	Field 1	6	0
	Field 2	3	0
	Field 3	8	1
	Field 4	5	1
Mouse 3	Field 1	6	0
	Field 2	3	0
	Field 3	3	0
	Total	62	3
