# Supplementary material for: Gene therapy for epilepsy targeting neuropeptide Y and its Y2 receptor to dentate gyrus granule cells
Source: EMBO Rep. 2024 Sep 9;25(10):20. doi: 10.1038/s44319-024-00244-0 (PMC11467199; doi:10.1038/s44319-024-00244-0)
Supplement: Supplementary file 4 — Source data Fig. 4 [file 44319_2024_244_MOESM4_ESM.zip › Figure 4/4G/Figure 4G.xlsx]

## Sheet: DG
Figure	4F	DG
		NPY+ GFP-	NPY+ GFP+
Mouse 1	Field 1	10	0
	Field 2	12	0
	Field 3	6	0
Mouse 2	Field 1	3	0
	Field 2	5	1
	Field 3	2	0
Mouse 3	Field 1	8	0
	Field 2	1	0
	Total	47	1

## Sheet: CA3
Figure	4F	CA3
		NPY+ GFP-	NPY+ GFP+
Mouse 1	Field 1	4	0
	Field 2	3	0
	Field 3	3	0
	Field 4	5	0
Mouse 2	Field 1	3	1
	Field 2	4	0
	Field 3	6	0
	Field 4	2	0
Mouse 3	Field 1	7	0
	Field 2	6	0
	Field 3	4	0
	Field 4	2	0
	Total	49	1

## Sheet: CA1
Figure	4F	CA1
		NPY+ GFP-	NPY+ GFP+
Mouse 1	Field 1	3	0
	Field 2	4	0
	Field 3	8	0
	Field 4	7	0
Mouse 2	Field 1	5	0
	Field 2	8	0
	Field 3	3	0
	Field 4	5	0
Mouse 3	Field 1	8	0
	Field 2	4	0
	Field 3	6	1
	Total	61	1
