# Supplementary material for: Gene therapy for epilepsy targeting neuropeptide Y and its Y2 receptor to dentate gyrus granule cells
Source: EMBO Rep. 2024 Sep 9;25(10):20. doi: 10.1038/s44319-024-00244-0 (PMC11467199; doi:10.1038/s44319-024-00244-0)
Supplement: Supplementary file 5 — Source data Fig. 5 [file 44319_2024_244_MOESM5_ESM.zip]

Archive with 76 entries (67 files):
- Figure 5/
- __MACOSX/._Figure 5
- Figure 5/5G/
- __MACOSX/Figure 5/._5G
- Figure 5/5A/
- __MACOSX/Figure 5/._5A
- Figure 5/5F/
- __MACOSX/Figure 5/._5F
- Figure 5/5H/
- __MACOSX/Figure 5/._5H
- Figure 5/.DS_Store
- __MACOSX/Figure 5/._.DS_Store
- Figure 5/5C/
- __MACOSX/Figure 5/._5C
- Figure 5/5D/
- __MACOSX/Figure 5/._5D
- Figure 5/5E/
- __MACOSX/Figure 5/._5E
- Figure 5/5B/
- __MACOSX/Figure 5/._5B
- Figure 5/5G/Figure 5G.xlsx
- __MACOSX/Figure 5/5G/._Figure 5G.xlsx
- Figure 5/5A/5A'.tif
- __MACOSX/Figure 5/5A/._5A'.tif
- Figure 5/5A/5A'''.tif
- __MACOSX/Figure 5/5A/._5A'''.tif
- Figure 5/5A/5A-A.tif
- __MACOSX/Figure 5/5A/._5A-A.tif
- Figure 5/5A/5A''.tif
- __MACOSX/Figure 5/5A/._5A''.tif
- Figure 5/5F/Tubulin.tif
- __MACOSX/Figure 5/5F/._Tubulin.tif
- Figure 5/5F/EGFP.tif
- __MACOSX/Figure 5/5F/._EGFP.tif
- Figure 5/5F/NPY.tif
- __MACOSX/Figure 5/5F/._NPY.tif
- Figure 5/5F/Figure 5F.pptx
- __MACOSX/Figure 5/5F/._Figure 5F.pptx
- Figure 5/5H/Calnexin.tif
- __MACOSX/Figure 5/5H/._Calnexin.tif
- Figure 5/5H/Y2.tif
- __MACOSX/Figure 5/5H/._Y2.tif
- Figure 5/5H/Figure 5H.pptx
- __MACOSX/Figure 5/5H/._Figure 5H.pptx
- Figure 5/5C/5C-5'''.tif
- __MACOSX/Figure 5/5C/._5C-5'''.tif
- Figure 5/5C/5C-5'.tif
- __MACOSX/Figure 5/5C/._5C-5'.tif
- Figure 5/5C/5C-5''.tif
- __MACOSX/Figure 5/5C/._5C-5''.tif
- Figure 5/5C/5C-5.tif
- __MACOSX/Figure 5/5C/._5C-5.tif
- Figure 5/5D/5D-5'''.tif
- __MACOSX/Figure 5/5D/._5D-5'''.tif
- Figure 5/5D/5D-5.tif
- __MACOSX/Figure 5/5D/._5D-5.tif
- Figure 5/5D/5D-5''.tif
- __MACOSX/Figure 5/5D/._5D-5''.tif
- Figure 5/5D/5D-5'.tif
- __MACOSX/Figure 5/5D/._5D-5'.tif
- Figure 5/5E/5E-5'''.tif
- __MACOSX/Figure 5/5E/._5E-5'''.tif
- Figure 5/5E/5E-5'.tif
- __MACOSX/Figure 5/5E/._5E-5'.tif
- Figure 5/5E/5E-5.tif
- __MACOSX/Figure 5/5E/._5E-5.tif
- Figure 5/5E/5E-5''.tif
- __MACOSX/Figure 5/5E/._5E-5''.tif
- Figure 5/5B/5B-5'''.tif
- __MACOSX/Figure 5/5B/._5B-5'''.tif
- Figure 5/5B/5B-5''.tif
- __MACOSX/Figure 5/5B/._5B-5''.tif
- Figure 5/5B/5B-5'.tif
- __MACOSX/Figure 5/5B/._5B-5'.tif
- Figure 5/5B/5B-5.tif
- __MACOSX/Figure 5/5B/._5B-5.tif
