# Supplementary material for: Gene therapy for epilepsy targeting neuropeptide Y and its Y2 receptor to dentate gyrus granule cells
Source: EMBO Rep. 2024 Sep 9;25(10):20. doi: 10.1038/s44319-024-00244-0 (PMC11467199; doi:10.1038/s44319-024-00244-0)
Supplement: Supplementary file 5 — Source data Fig. 5 [file 44319_2024_244_MOESM5_ESM.zip › Figure 5/5G/Figure 5G.xlsx]

## Sheet: 5G
Figure 5G	NPY levels in mice
LV_EGFP	LV_NPY	LV_Y2-NPY
1.30823	1.83201	1.54111
0.786022	2.28248	2.85067
0.905745	1.51155	1.08578
1.07722	1.00655	1.65346
0.922778	1.49934	1.41076
0.974212	1.42158	1.17915
1.02579	2.11193	1.27821
1
