# Supplementary material for: Gene therapy for epilepsy targeting neuropeptide Y and its Y2 receptor to dentate gyrus granule cells
Source: EMBO Rep. 2024 Sep 9;25(10):20. doi: 10.1038/s44319-024-00244-0 (PMC11467199; doi:10.1038/s44319-024-00244-0)
Supplement: Supplementary file 6 — Source data Fig. 6 [file 44319_2024_244_MOESM6_ESM.zip]

Archive with 42 entries (37 files):
- Figure 6/
- __MACOSX/._Figure 6
- Figure 6/6A/
- __MACOSX/Figure 6/._6A
- Figure 6/.DS_Store
- __MACOSX/Figure 6/._.DS_Store
- Figure 6/6B/
- __MACOSX/Figure 6/._6B
- Figure 6/6D/
- __MACOSX/Figure 6/._6D
- Figure 6/6C/
- __MACOSX/Figure 6/._6C
- Figure 6/6A/.DS_Store
- __MACOSX/Figure 6/6A/._.DS_Store
- Figure 6/6A/NPY.tif
- __MACOSX/Figure 6/6A/._NPY.tif
- Figure 6/6A/Figure 6.pptx
- __MACOSX/Figure 6/6A/._Figure 6.pptx
- Figure 6/6A/GAPDH.tif
- __MACOSX/Figure 6/6A/._GAPDH.tif
- Figure 6/6B/Figure 6.xlsx
- __MACOSX/Figure 6/6B/._Figure 6.xlsx
- Figure 6/6D/6D-D'''.tif
- __MACOSX/Figure 6/6D/._6D-D'''.tif
- Figure 6/6D/.DS_Store
- __MACOSX/Figure 6/6D/._.DS_Store
- Figure 6/6D/6D-D.tif
- __MACOSX/Figure 6/6D/._6D-D.tif
- Figure 6/6D/6D-D''.tif
- __MACOSX/Figure 6/6D/._6D-D''.tif
- Figure 6/6D/6D-D'.tif
- __MACOSX/Figure 6/6D/._6D-D'.tif
- Figure 6/6C/6C-C.tif
- __MACOSX/Figure 6/6C/._6C-C.tif
- Figure 6/6C/.DS_Store
- __MACOSX/Figure 6/6C/._.DS_Store
- Figure 6/6C/6C-C'.tif
- __MACOSX/Figure 6/6C/._6C-C'.tif
- Figure 6/6C/6C-C''.tif
- __MACOSX/Figure 6/6C/._6C-C''.tif
- Figure 6/6C/6C-C'''.tif
- __MACOSX/Figure 6/6C/._6C-C'''.tif
