# Supplementary material for: Gene therapy for epilepsy targeting neuropeptide Y and its Y2 receptor to dentate gyrus granule cells
Source: EMBO Rep. 2024 Sep 9;25(10):20. doi: 10.1038/s44319-024-00244-0 (PMC11467199; doi:10.1038/s44319-024-00244-0)
Supplement: Supplementary file 6 — Source data Fig. 6 [file 44319_2024_244_MOESM6_ESM.zip › Figure 6/6B/Figure 6.xlsx]

## Sheet: Sheet1
NPY levels Figure 6 - NPY levels in TKO mice of different ages
A			A'			A''			A'''
Wt P30	TKO P30		Wt P60	TKO P60		Wt P90	TKO P90		Wt P120	TKO P120
1.11753	1.05995		1.68539	1.16785		1.54082	2.67975		1.07248	1.36117
0.801769	1.25046		0.574969	0.683994		1.03886	9.2519		1.67937	0.881235
0.914663	0.790152		1.48459	0.714341		1.76269	5.83438		1.95268	1.12083
0.866051	1.12009		0.541657	0.640807		0.306788	2.43722		0.157319	0.0497057
1.29999	1.06243		0.713399	0.858798		0.350846	3.89793		0.138142	0.103598
