# Supplementary material for: Gene therapy for epilepsy targeting neuropeptide Y and its Y2 receptor to dentate gyrus granule cells
Source: EMBO Rep. 2024 Sep 9;25(10):20. doi: 10.1038/s44319-024-00244-0 (PMC11467199; doi:10.1038/s44319-024-00244-0)
Supplement: Supplementary file 7 — Source data Fig. 7 [file 44319_2024_244_MOESM7_ESM.zip]

Archive with 70 entries (60 files):
- Figure 7/
- __MACOSX/._Figure 7
- Figure 7/.DS_Store
- __MACOSX/Figure 7/._.DS_Store
- Figure 7/7J/
- __MACOSX/Figure 7/._7J
- Figure 7/7D/
- __MACOSX/Figure 7/._7D
- Figure 7/7C/
- __MACOSX/Figure 7/._7C
- Figure 7/7B/
- __MACOSX/Figure 7/._7B
- Figure 7/7E/
- __MACOSX/Figure 7/._7E
- Figure 7/7I/
- __MACOSX/Figure 7/._7I
- Figure 7/7G/
- __MACOSX/Figure 7/._7G
- Figure 7/7F/
- __MACOSX/Figure 7/._7F
- Figure 7/7H/
- __MACOSX/Figure 7/._7H
- Figure 7/7J/7J-J'.tif
- __MACOSX/Figure 7/7J/._7J-J'.tif
- Figure 7/7J/.DS_Store
- __MACOSX/Figure 7/7J/._.DS_Store
- Figure 7/7J/7J-J'''.tif
- __MACOSX/Figure 7/7J/._7J-J'''.tif
- Figure 7/7J/7J-J.tif
- __MACOSX/Figure 7/7J/._7J-J.tif
- Figure 7/7J/7J-J''.tif
- __MACOSX/Figure 7/7J/._7J-J''.tif
- Figure 7/7D/Figure 7D.xlsx
- __MACOSX/Figure 7/7D/._Figure 7D.xlsx
- Figure 7/7C/Figure 7C.xlsx
- __MACOSX/Figure 7/7C/._Figure 7C.xlsx
- Figure 7/7B/Figure 7B.tif
- __MACOSX/Figure 7/7B/._Figure 7B.tif
- Figure 7/7E/Figure 7E.xlsx
- __MACOSX/Figure 7/7E/._Figure 7E.xlsx
- Figure 7/7I/7I-I'.tif
- __MACOSX/Figure 7/7I/._7I-I'.tif
- Figure 7/7I/7I-I.tif
- __MACOSX/Figure 7/7I/._7I-I.tif
- Figure 7/7I/7I-I'''.tif
- __MACOSX/Figure 7/7I/._7I-I'''.tif
- Figure 7/7I/7I-I''.tif
- __MACOSX/Figure 7/7I/._7I-I''.tif
- Figure 7/7G/.DS_Store
- __MACOSX/Figure 7/7G/._.DS_Store
- Figure 7/7G/7G-G'''.tif
- __MACOSX/Figure 7/7G/._7G-G'''.tif
- Figure 7/7G/7G-G.tif
- __MACOSX/Figure 7/7G/._7G-G.tif
- Figure 7/7G/7G-G''.tif
- __MACOSX/Figure 7/7G/._7G-G''.tif
- Figure 7/7G/7G-G'.tif
- __MACOSX/Figure 7/7G/._7G-G'.tif
- Figure 7/7F/Figure 7F.xlsx
- __MACOSX/Figure 7/7F/._Figure 7F.xlsx
- Figure 7/7H/.DS_Store
- __MACOSX/Figure 7/7H/._.DS_Store
- Figure 7/7H/7H-H'''.tif
- __MACOSX/Figure 7/7H/._7H-H'''.tif
- Figure 7/7H/7H-H''.tif
- __MACOSX/Figure 7/7H/._7H-H''.tif
- Figure 7/7H/7H-H.tif
- __MACOSX/Figure 7/7H/._7H-H.tif
- Figure 7/7H/7H-H'.tif
- __MACOSX/Figure 7/7H/._7H-H'.tif
