# Supplementary material for: Gene therapy for epilepsy targeting neuropeptide Y and its Y2 receptor to dentate gyrus granule cells
Source: EMBO Rep. 2024 Sep 9;25(10):20. doi: 10.1038/s44319-024-00244-0 (PMC11467199; doi:10.1038/s44319-024-00244-0)
Supplement: Supplementary file 7 — Source data Fig. 7 [file 44319_2024_244_MOESM7_ESM.zip › Figure 7/7D/Figure 7D.xlsx]

## Sheet: Foglio1
	Mean Seizures Duration
	LV_EGFP	LV_Y2-NPY
Mouse 1	23.7
Mouse 2	29.4
Mouse 3	29
Mouse 4	20.7
Mouse 5	22.8
Mouse 6	26.4
Mouse 7	/
Mouse 8	20
Mouse 9	26.75
Mouse 10	27.5
Mouse 11	22.7
Mouse 1		/
Mouse 2		/
Mouse 3		24
Mouse 4		19
Mouse 5		18
Mouse 6		/
Mouse 7		/
Mouse 8		19
Mouse 9		/
Mouse 10		/
