# Supplementary material for: Gene therapy for epilepsy targeting neuropeptide Y and its Y2 receptor to dentate gyrus granule cells
Source: EMBO Rep. 2024 Sep 9;25(10):20. doi: 10.1038/s44319-024-00244-0 (PMC11467199; doi:10.1038/s44319-024-00244-0)
Supplement: Supplementary file 7 — Source data Fig. 7 [file 44319_2024_244_MOESM7_ESM.zip › Figure 7/7C/Figure 7C.xlsx]

## Sheet: Foglio1
	Total Number of Seiures
	LV_EGFP	LV_Y2-NPY
Mouse 1	4
Mouse 2	11
Mouse 3	1
Mouse 4	6
Mouse 5	5
Mouse 6	13
Mouse 7	0
Mouse 8	1
Mouse 9	4
Mouse 10	2
Mouse 11	3
Mouse 1		0
Mouse 2		0
Mouse 3		7
Mouse 4		3
Mouse 5		1
Mouse 6		0
Mouse 7		0
Mouse 8		1
Mouse 9		0
Mouse 10		0
