# Supplementary material for: Gene therapy for epilepsy targeting neuropeptide Y and its Y2 receptor to dentate gyrus granule cells
Source: EMBO Rep. 2024 Sep 9;25(10):20. doi: 10.1038/s44319-024-00244-0 (PMC11467199; doi:10.1038/s44319-024-00244-0)
Supplement: Supplementary file 7 — Source data Fig. 7 [file 44319_2024_244_MOESM7_ESM.zip › Figure 7/7E/Figure 7E.xlsx]

## Sheet: Foglio1
	LV_EGFP	LV_Y2-NPY	Day of first seizures
Mouse 1	1		11
Mouse 2	1		9
Mouse 3	1		3
Mouse 4	1		1
Mouse 5	1		4
Mouse 6	1		1
Mouse 7	0		19
Mouse 8	1		16
Mouse 9	1		7
Mouse 10	1		20
Mouse 11	1		13
Mouse 1		0	19
Mouse 2		0	19
Mouse 3		1	1
Mouse 4		1	8
Mouse 5		1	1
Mouse 6		0	19
Mouse 7		0	19
Mouse 8		1	21
Mouse 9		0	21
Mouse 10		0	21
Legend	0	No seizures
	1	First seizures
