# Supplementary material for: Gene therapy for epilepsy targeting neuropeptide Y and its Y2 receptor to dentate gyrus granule cells
Source: EMBO Rep. 2024 Sep 9;25(10):20. doi: 10.1038/s44319-024-00244-0 (PMC11467199; doi:10.1038/s44319-024-00244-0)
Supplement: Supplementary file 7 — Source data Fig. 7 [file 44319_2024_244_MOESM7_ESM.zip › Figure 7/7F/Figure 7F.xlsx]

## Sheet: Foglio1
	LV_EGFP	LV_Y2-NPY
Seizure free mice	1	6
Mice with Seizure	10	4
