# Supplementary material for: Gene therapy for epilepsy targeting neuropeptide Y and its Y2 receptor to dentate gyrus granule cells
Source: EMBO Rep. 2024 Sep 9;25(10):20. doi: 10.1038/s44319-024-00244-0 (PMC11467199; doi:10.1038/s44319-024-00244-0)
Supplement: Supplementary file 8 — EV Figure Source Data [file 44319_2024_244_MOESM8_ESM.zip]

Archive with 4 entries (4 files):
- Figure_EV2.zip
- __MACOSX/._Figure_EV2.zip
- Figure_EV1.zip
- __MACOSX/._Figure_EV1.zip
